# Supplementary material for: A MicroRNA Perspective on Cardiovascular Development and Diseases: An Update
Source: Int J Mol Sci. 2018 Jul 17;19(7):2075. doi: 10.3390/ijms19072075 (PMC6073753; doi:10.3390/ijms19072075)
Supplement: Supplementary file 1 [file ijms-19-02075-s001.zip]

Archive with 1 entries (1 files):
- ijms-307897-SI.docx
